# Supplementary material for: Encapsulation of Thymol in Gelatin Methacryloyl (GelMa)-Based Nanoniosome Enables Enhanced Antibiofilm Activity and Wound Healing
Source: Pharmaceutics. 2023 Jun 9;15(6):1699. doi: 10.3390/pharmaceutics15061699 (PMC10303142; doi:10.3390/pharmaceutics15061699)
Supplement: Supplementary file 1 [file pharmaceutics-15-01699-s001.zip]

Archive with 1 entries (1 files):
- pharmaceutics-2403078-supplementary.pdf
